# Supplementary material for: Identification of CAPG as a potential prognostic biomarker associated with immune cell infiltration and ferroptosis in uterine corpus endometrial carcinoma
Source: Front Endocrinol (Lausanne). 2024 Nov 12;15:1452219. doi: 10.3389/fendo.2024.1452219 (PMC11588481; doi:10.3389/fendo.2024.1452219)
Supplement: Supplementary file 1 [file DataSheet1.zip]

Archive with 5 entries (4 files):
- Supplementary Files/Supplementary Table 3.xlsx
- Supplementary Files/Supplementary Table 1.xls
- Supplementary Files/Supplementary Figures.doc
- Supplementary Files/Supplementary Table 2.xlsx
- Supplementary Files/
