# Supplementary material for: Identification of CAPG as a potential prognostic biomarker associated with immune cell infiltration and ferroptosis in uterine corpus endometrial carcinoma
Source: Front Endocrinol (Lausanne). 2024 Nov 12;15:1452219. doi: 10.3389/fendo.2024.1452219 (PMC11588481; doi:10.3389/fendo.2024.1452219)
Supplement: Supplementary file 1 [file DataSheet1.zip › Supplementary Files/Supplementary Table 3.xlsx]

## Sheet: Sheet1
Supplementary Table 3 The top 300 genes with the most positive correlation with CAPG.
	cor_score
NFKBIE	4.89202e-41
KRT7	1.78493e-40
CTSD	1.00664e-33
RHBDF2	1.58631e-33
C1QA	5.93556e-32
IL2RG	1.49516e-31
VAMP8	2.66594e-31
GIPC1	7.63439e-31
UNC13D	8.45109e-31
UBALD2	1.75892e-30
TNNI3	1.20353e-29
KRT19	1.78307e-29
APOC1	2.69419e-29
CD300LF	6.55658e-29
NCF1	7.54074e-29
LAPTM5	1.61391e-28
LY6E	5.8468e-28
C1QB	8.55368e-28
PTAFR	8.74133e-28
SPI1	1.6533e-27
SH2D2A	1.92017e-27
BAK1	4.60588e-27
NCF1C	7.8882e-27
SIGLEC1	1.36778e-26
GPX1	2.66637e-26
C1QC	4.09348e-26
FUT7	4.13926e-26
TMC6	5.31506e-26
MROH6	9.67484e-26
HK3	1.02389e-25
HMGA1	1.78208e-25
FCGR1A	3.4223e-25
MAP4K1	4.00219e-25
C2	4.87693e-25
HCST	5.51297e-25
RASAL1	6.79072e-25
RNF181	8.16285e-25
RENBP	1.15871e-24
COX6B1	2.39806e-24
FCHO1	3.24285e-24
IL32	5.21064e-23
TAPBP	7.30115e-23
EPS8L1	3.24138e-22
VAV1	6.16193e-22
LILRB1	1.0012e-21
LILRB4	1.42542e-21
GJB3	1.4745e-21
TYMP	3.98144e-21
THEMIS2	4.92089e-21
CKS1B	8.41607e-21
TMEM150B	8.83408e-21
LILRB3	1.07383e-20
IL21R	1.14433e-20
CD3D	1.6617e-20
GRN	1.92751e-20
IGFLR1	2.89554e-20
MRPS12	7.90383e-20
EXOC3L4	1.65589e-19
NDUFB9	1.66606e-19
TK1	2.52281e-19
RANGAP1	3.85498e-19
PSME2	5.54662e-19
MAL	7.55658e-19
B3GNT3	8.12874e-19
BABAM1	1.06405e-18
SLAMF7	1.09643e-18
CXCR2P1	1.15941e-18
IKBKE	1.33513e-18
HCK	1.46435e-18
TRPM2	1.4977e-18
PPP4C	1.55405e-18
BRMS1	1.59225e-18
MRPL14	1.67183e-18
TMSB10	1.74334e-18
SYT13	1.96073e-18
P2RY6	3.73098e-18
LINC01857	4.35713e-18
ROMO1	5.22183e-18
SLAMF8	8.75418e-18
PELATON	9.11536e-18
ADAMDEC1	1.2196e-17
FCGR3A	1.23699e-17
GPR84	1.74904e-17
ARHGAP4	1.89281e-17
BCL2L12	1.9443e-17
USP30-AS1	2.14609e-17
GSTP1	2.50299e-17
TNFRSF9	2.7537e-17
PYCARD	3.7892e-17
ZBP1	3.82123e-17
GADD45GIP1	3.91454e-17
UNC93B1	5.30941e-17
IL18	6.50447e-17
KRT18P11	7.36138e-17
NR2F6	9.55291e-17
RASSF4	1.16527e-16
WNT10A	1.31182e-16
NUDT14	1.34219e-16
CDC20	1.41794e-16
ISG20	1.42787e-16
SIGLEC10	1.44298e-16
EBI3	1.4732e-16
CLDN4	1.55254e-16
BATF	1.72106e-16
FUOM	1.85794e-16
TSPAN17	2.4835e-16
NUDT1	2.516e-16
CCL18	3.09082e-16
TREM2	3.20158e-16
ADAM8	3.35907e-16
PLA2G2D	3.69345e-16
ATF5	4.08799e-16
LILRB2	4.50346e-16
C6orf132	4.74116e-16
SDSL	4.93264e-16
PSMB3	5.41268e-16
ADRM1	5.98265e-16
CALHM6	5.99327e-16
MISP	6.32616e-16
CDKN2A	8.26892e-16
GNA15	9.11339e-16
COX5B	9.87404e-16
ETV7	1.32063e-15
LILRA6	1.58037e-15
KRT8	1.92951e-15
S100A13	2.65399e-15
LSR	2.76321e-15
VGLL1	2.81523e-15
IL2RA	2.86363e-15
AIM2	2.93987e-15
KRT18P10	2.94418e-15
PNKD	3.94623e-15
ALYREF	4.28533e-15
SAC3D1	5.02218e-15
HSD17B10	5.02991e-15
SIRPG	5.98904e-15
TNNT1	6.09747e-15
TRBC1	6.61078e-15
ALG3	8.33091e-15
TMEM147	9.80766e-15
SH2B2	1.01062e-14
HDGF	1.01858e-14
ABHD12	1.25889e-14
NDUFB11	1.30043e-14
ARL4C	1.8529e-14
ADORA1	1.95748e-14
MT2P1	2.09285e-14
TRAC	2.70794e-14
ADAP1	2.81206e-14
S100A14	2.95748e-14
CDC25B	3.13474e-14
CXCL9	3.7226e-14
LYZ	4.29843e-14
S100A5	4.46875e-14
ARPC5L	5.40235e-14
ELAPOR1	5.87585e-14
C8G	6.18381e-14
AL355881.1	6.21822e-14
KCNJ10	7.22225e-14
ZNF296	7.6562e-14
CDCA5	7.87199e-14
TPRN	1.07407e-13
TIGIT	1.09939e-13
MFSD6L	1.2131e-13
ACP2	1.29278e-13
INAVA	1.37207e-13
NDUFS6	1.37985e-13
PTPN6	1.59383e-13
KRT18	1.8535e-13
TRAIP	2.81136e-13
TACC3	2.85632e-13
IFNG	3.12092e-13
MYH14	3.28018e-13
TMPRSS4	3.51529e-13
LINC02245	3.64243e-13
CTSZ	3.80262e-13
AURKAIP1	3.98793e-13
POC1A	4.16574e-13
BCL2A1	5.1716e-13
NCF2	5.53092e-13
SURF2	5.83752e-13
OAS1	6.20977e-13
MMP2-AS1	6.53103e-13
MAL2	6.77193e-13
SIT1	7.14685e-13
CBLC	8.328e-13
PSME2P1	8.35282e-13
NAA10	8.74711e-13
BATF2	1.02245e-12
GFUS	1.19656e-12
RMI2	1.32994e-12
SLC39A4	1.39991e-12
EPS8L2	1.53985e-12
LAMB3	1.55862e-12
SLC4A11	1.67778e-12
POLR2L	2.13119e-12
FBXO2	2.27878e-12
VARS1	2.54435e-12
CCDC167	2.60079e-12
PPM1G	2.67086e-12
LAGE3	2.79253e-12
SOWAHD	2.80237e-12
TOMM40	3.37901e-12
TFPT	3.58487e-12
AC106795.1	3.72835e-12
AL096828.3	3.97984e-12
SSNA1	4.04751e-12
P2RX5	4.23879e-12
RTKN	4.34323e-12
LTB	4.45862e-12
DEF6	5.69817e-12
SYNGR2	5.77457e-12
LYPLA2	6.00047e-12
PAX8	6.01624e-12
MT1L	6.1428e-12
CCDC137	6.60594e-12
RPL39L	6.72841e-12
PPP1R14B	7.67303e-12
CLDN3	7.99486e-12
UPP1	8.36898e-12
CCNE1	9.25078e-12
E2F1	1.00474e-11
BOLA2B	1.37095e-11
BOP1	1.47069e-11
MYLPF	1.56716e-11
DOK3	1.61164e-11
AL021978.1	1.96279e-11
MX2	1.97145e-11
EEF1AKMT4	1.99628e-11
KIF2C	2.05739e-11
RAC3	2.08332e-11
PPP1CA	2.12752e-11
LEF1	2.13444e-11
GLDC	2.17204e-11
TIMM10	2.17556e-11
IL4I1	2.29269e-11
AP000251.1	2.34779e-11
STAT1	2.76594e-11
UBE2S	3.56859e-11
PDCD1	3.76464e-11
AMN	3.80522e-11
MAB21L4	3.94439e-11
LSM4	3.98848e-11
SLC16A3	4.58337e-11
LGALS9	4.61873e-11
IGKV1-12	4.68967e-11
VAX2	4.87169e-11
KCP	4.96789e-11
KIFC1	5.03573e-11
TMEM205	5.35331e-11
HAUS8	5.61582e-11
KISS1	5.62428e-11
EXOSC4	5.94406e-11
HM13	6.02208e-11
C19orf53	6.67885e-11
COMTD1	7.4593e-11
AL162424.1	7.76855e-11
AP2S1	7.82317e-11
LGMN	7.97747e-11
PKP3	8.26326e-11
FAM83H	9.19562e-11
TNNI2	1.13649e-10
ETHE1	1.17935e-10
LY6K	1.21974e-10
RAB11FIP4	1.24699e-10
PSME2P2	1.28195e-10
NPL	1.28704e-10
PIK3AP1	1.39906e-10
OXLD1	1.46328e-10
SLC11A1	1.71992e-10
RFXANK	1.73053e-10
KIF22	1.82523e-10
JPT1	1.82568e-10
IGHV1-69D	2.21663e-10
LMAN2	2.31497e-10
PTK6	2.37256e-10
TSPAN33	2.46825e-10
RHOD	2.61315e-10
PAFAH1B3	2.73234e-10
LIMD2	2.73591e-10
CENPA	2.74235e-10
IGKV1-6	2.75274e-10
BIRC5	2.82136e-10
ENTPD3	3.40845e-10
NAA38	4.198e-10
CHIT1	4.66155e-10
HROB	4.7437e-10
UBE2C	5.30717e-10
IGHV1-2	5.31808e-10
CHCHD10	5.40203e-10
L1CAM	5.7101e-10
THOC3	6.03447e-10
IGHV3-21	6.06197e-10
STX6	6.16948e-10
GALNT14	6.50876e-10
POLR2H	6.62934e-10
CCDC160	6.92605e-10
CD19	7.3132e-10
GPRIN2	7.44458e-10
