# Supplementary material for: Identification of CAPG as a potential prognostic biomarker associated with immune cell infiltration and ferroptosis in uterine corpus endometrial carcinoma
Source: Front Endocrinol (Lausanne). 2024 Nov 12;15:1452219. doi: 10.3389/fendo.2024.1452219 (PMC11588481; doi:10.3389/fendo.2024.1452219)
Supplement: Supplementary file 1 [file DataSheet1.zip › Supplementary Files/Supplementary Table 1.xls]

## Sheet: Sheet1
Supplementary Table 1 The primer sequences in this study.
Genes	Sequence (5' -> 3')
GAPDH Forward Primer	CTGGGCTACACTGAGCACC
GAPDH Reverse Primer	AAGTGGTCGTTGAGGGCAATG
IL-8 Forward Primer	ACACTGCGCCAACACAGAAATTA
IL-8 Reverse Primer	TTTGCTTGAAGTTTCACTGGCATC
TNF Forward Primer	GAGGCCAAGCCCTGGTATG
TNF Reverse Primer	CGGGCCGATTGATCTCAGC
TLR4 Forward Primer	AAGCCGAAAGGTGATTGTTG
TLR4 Reverse Primer	CTGAGCAGGGTCTTCTCCAC
