# Supplementary material for: Identification of CAPG as a potential prognostic biomarker associated with immune cell infiltration and ferroptosis in uterine corpus endometrial carcinoma
Source: Front Endocrinol (Lausanne). 2024 Nov 12;15:1452219. doi: 10.3389/fendo.2024.1452219 (PMC11588481; doi:10.3389/fendo.2024.1452219)
Supplement: Supplementary file 1 [file DataSheet1.zip › Supplementary Files/Supplementary Table 2.xlsx]

## Sheet: Sheet1
Supplementary Table 2 The top five transcription factors most closely associated with the CpG island of CAPG.
CpG Island	Matrix ID	Name	Score	Relative Score
CpG Island 1	MA0442.1	SOX10	8.90979	1
	MA1535.1	NR2C1	11.2675	0.988399
	MA1986.1	ZNF692	13.2342	0.968432
	MA1569.1	TFAP2E	11.9654	0.961349
	MA0867.2	SOX4	11.2322	0.941691
CpG Island 2	MA0493.2	KLF1	14.3857	0.99509
	MA0599.1	KLF5	14.9539	0.993488
	MA1959.1	KLF7	14.3357	0.988521
	MA0740.2	KLF14	14.8226	0.986387
	MA1965.1	SP5	13.5956	0.982794
CpG Island 3	MA0597.2	THAP1	10.891	0.890414
	MA1102.2	CTCFL	10.8103	0.881987
	MA0155.1	INSM1	10.8474	0.871559
	MA1155.1	ZSCAN4	13.2127	0.866101
	MA1979.1	ZNF416	10.3629	0.857197
